# Supplementary material for: MALAT1 modulates alternative splicing by cooperating with the splicing factors PTBP1 and PSF
Source: Sci Adv. 2022 Dec 23;8(51):eabq7289. doi: 10.1126/sciadv.abq7289 (PMC9788761; doi:10.1126/sciadv.abq7289)
Supplement: Supplementary file 2 — Tables S1 and S2 [file sciadv.abq7289_tables_s1_and_s2.zip]

Archive with 2 entries (2 files):
- sciadv.abq7289_table_s1.xls
- sciadv.abq7289_table_s2.xls
